# Supplementary material for: Zinc activation of OTOP proton channels identifies structural elements of the gating apparatus
Source: eLife. 2023 Apr 13;12:e85317. doi: 10.7554/eLife.85317 (PMC10101688; doi:10.7554/eLife.85317)
Supplement: Figure 5—figure supplement 1—source data 1. [file elife-85317-fig5-figsupp1-data1.xlsx]

## Sheet: Fig 5 Sup 1B
		Potentiation (fold)
		Zn2+	Ni2+	Cu2+	Cd2+
		4.05027	2.19101	16.7407	1.90323
		3.70543	2.27007	18.0114	1.4
		3.613	2.09615	11.3167	1.53221
		2.42051	1.70929
		2.03118	1.89859
		3.67939	2.15217
		5.98413	2.0625
		4.75301	2.08909
		3.39338
		3.74312
		3.17514

## Sheet: Fig 5 Sup 1C
		Inhibition (fractional)
		Zn2+	Ni2+	Cu2+	Cd2+
		0.580689	0.564103	0.839128	0.40113
		0.603556	0.618972	0.867508	0.396825
		0.600685	0.633027	0.763178	0.395587
		0.495763	0.588568
		0.444002	0.587536
		0.636929	0.579125
		0.681698	0.542088
		0.603295	0.585288
		0.590466
		0.599673
		0.554567
