# Supplementary material for: Zinc activation of OTOP proton channels identifies structural elements of the gating apparatus
Source: eLife. 2023 Apr 13;12:e85317. doi: 10.7554/eLife.85317 (PMC10101688; doi:10.7554/eLife.85317)
Supplement: Figure 6—figure supplement 1—source data 1. [file elife-85317-fig6-figsupp1-data1.xlsx]

## Sheet: Fig 6 Sup 1B
		Potentiation (fold)
	Time (s)	mO3_mO2_L11-12					WT_Otop3
	0	1	1	1	1	1	1	1	1	1	1	1	1	1	1
	1	1.00339	1.06136	0.770492	0.92268	0.847265	1.60701	1.32977	1.3848	1.93719	1.66667	0.887691	0.953148	0.919689	1.09362
	2	0.931073	1.10227	0.714754	1.31157	0.826625	3.04847	2.01069	2.59181	2.87273	2.30357	1.08593	0.913616	1.51943	1.42638
	4	0.80339	1.10227	0.655738	1.27434	0.910217	5.10962	3.24733		3.67934		1.88684	1.0571	2.72798	1.44511
	8	0.745763	1.06136	0.596721	1.07847	0.93808	4.68456	3.86718		4.53719		3.24617	1.67204	4.18523	2.7183
	16	0.727684	1.10909	0.6		0.951496				6.3157		4.42967	2.55783	6.77979	4.51319
	32	0.712994	1.22955	0.619672		0.929825						4.29949	3.69546	7.27202	4.43489
	64	0.682486	1.26588	0.636066		0.888545						4.26432	4.81552		4.8834

## Sheet: Fig 6 Sup 1C
		Time to Ipeak (s)
	Time (s)	mO3_mO2_L11-12					WT_Otop3
	0	2.92	3.17	2.43	2.61	2.35	4.847	6.738	3.86	2.76	5.04	6.4	3.26
	1	2.63	3.11	2.78	2.53	2.16	1.258	2.485	0.96	0.93	1.33	0.85	1.56
	2	2.74	3.32	2.83	2.15	2.37	1.084	2.255	0.94	0.81	0.71	0.84	1.1
	4	2.91	2.74	2.66	2.05	2.34	1.083	2.288	0.81	0.77	0.55	0.64	1.06
	8	2.46	2.95	2.56	2.27	1.86	1.252	2.618	0.83	0.75	0.58	0.63	1.04
	16	2.87	2.6	2.57		1.72			0.86	0.73	0.59	0.63	1.03
	32	2.22	3.1	2.4		1.7				0.74	0.63	0.65	1.02
	64	2.42	3.32	2.44		1.72				0.75	0.67		1.03
