# Supplementary material for: Zinc activation of OTOP proton channels identifies structural elements of the gating apparatus
Source: eLife. 2023 Apr 13;12:e85317. doi: 10.7554/eLife.85317 (PMC10101688; doi:10.7554/eLife.85317)
Supplement: Source code 1. [file elife-85317-code1.zip]

Archive with 18 entries (17 files):
- simulation_code/
- __MACOSX/._simulation_code
- simulation_code/getModelQMatrix.m
- __MACOSX/simulation_code/._getModelQMatrix.m
- simulation_code/supfig1_simulation.m
- __MACOSX/simulation_code/._supfig1_simulation.m
- simulation_code/fig2_data.mat
- __MACOSX/simulation_code/._fig2_data.mat
- simulation_code/fig2_simulation.m
- __MACOSX/simulation_code/._fig2_simulation.m
- simulation_code/run_simulations.m
- __MACOSX/simulation_code/._run_simulations.m
- simulation_code/fig1_simulation.m
- __MACOSX/simulation_code/._fig1_simulation.m
- simulation_code/fig1_data_set1.mat
- __MACOSX/simulation_code/._fig1_data_set1.mat
- simulation_code/fig1_data_set2.mat
- __MACOSX/simulation_code/._fig1_data_set2.mat
